# Supplementary material for: Two New Phenylhydrazone Derivatives from the Pearl River Estuary Sediment-Derived Streptomyces sp. SCSIO 40020
Source: Mar Drugs. 2022 Jul 9;20(7):449. doi: 10.3390/md20070449 (PMC9323291; doi:10.3390/md20070449)
Supplement: Supplementary file 1 [file marinedrugs-20-00449-s001.zip]

Archive with 1 entries (1 files):
- marinedrugs-1792552-supplementary.pdf
